# Supplementary material for: From Pathology to Formulation: Designing Biodegradable Polymers for Personalized Drug Delivery
Source: Pharmaceutics. 2026 Mar 6;18(3):330. doi: 10.3390/pharmaceutics18030330 (PMC13029119; doi:10.3390/pharmaceutics18030330)
Supplement: Supplementary file 1 [file pharmaceutics-18-00330-s001.zip]

Archive with 2 entries (2 files):
- pharmaceutics-4167455 PRISMA.pdf
- pharmaceutics-4167455-supplementary table.xlsx
