# Supplementary material for: From Pathology to Formulation: Designing Biodegradable Polymers for Personalized Drug Delivery
Source: Pharmaceutics. 2026 Mar 6;18(3):330. doi: 10.3390/pharmaceutics18030330 (PMC13029119; doi:10.3390/pharmaceutics18030330)
Supplement: Supplementary file 1 [file pharmaceutics-18-00330-s001.zip › pharmaceutics-4167455-supplementary table.xlsx]

## Sheet: Supplementary_Table_S1
Study	Disease model	Polymer type	Stimulus type (pH / ROS / ion / enzyme / dual)	Final stimulus classification	In vivo model	Main therapeutic endpoint	Proposed mechanism of responsiveness
Chen et al., 2024 [2]	Carrageenan-induced inflammation and thrombosis (mouse tail thrombosis model)	PEG-b-PBC biodegradable aliphatic poly(carbonate) micelles (phenylboronic ester-functionalized)	ROS	ROS	Carrageenan-induced mouse tail thrombosis model (intraperitoneal inflammation induction, intravenous micelle administration)	Thrombus length (black tail length) and serum TNF-α / IL-1β levels	PEGylated poly(carbonate) micellar matrix underwent H2O2-triggered boronic ester oxidation and backbone destabilization enabling ROS scavenging and HBA generation; micellar architecture reduced thrombus length and significantly downregulated inflammatory cytokines while maintaining in vivo biosafety
Cai et al., 2021 [3]	Inflammatory bowel disease (DSS-induced colitis)	pH-responsive Eudragit S100 / hyaluronic acid-coated chitosan nanoparticles (FK506@EHCh NPs)	pH	pH	DSS-induced murine colitis model (2.5% DSS, oral administration)	Reduction of disease activity index (DAI) and colonic inflammation with targeted tacrolimus delivery	Significant reduction in DAI, body weight loss, histological score, MPO activity and fecal LCN-2; improved colon length and reduced inflammatory cytokines vs free FK506
Liu et al., 2021 [4]	Inflammatory bowel disease (DSS-induced colitis)	Hyaluronic-acid-based adhesive hydrogel microspheres with alginate-Ca²⁺ shell (HA-SH core / Alginate-Ca shell)	Dual (pH + ion)	Dual / multi	DSS-induced colitis mouse model (oral administration)	Reduction of colitis severity (DAI), colon inflammation and mucosal damage; immune modulation and microbiota regulation	pH- and ion-dependent destabilization of alginate-Ca²⁺ shell in colonic milieu triggers microsphere degradation and payload release specifically in inflamed colon; HA-based mucoadhesive core prolongs retention and locally modulates immune response, enhancing anti-inflammatory efficacy while minimizing upper-GI release
Feng et al., 2022 [5]	TNBS-induced inflammatory bowel disease (colitis)	Chitosan / hyaluronic acid / Eudragit S100 nanoparticles (SK@SAC)	pH	pH	Balb/c mouse model (TNBS-induced colitis)	Disease activity index, colon length, histology, inflammatory cytokines	pH-sensitive ES100 coating dissolves in intestinal environment enabling colon-targeted release, reducing pro-inflammatory cytokines and improving barrier integrity
Ali et al., 2020 [6]	Ulcerative colitis (DSS-induced colitis)	Eudragit® S100 pH-dependent polymeric microspheres (FK506 colon-targeted delivery system, 1:5 drug:polymer ratio)	pH	pH	DSS 5% (w/v) induced colitis in male Wistar rats (200±25 g), oral gavage for 6 days, treatment for 5 days	Main endpoint: reduction of colonic inflammation and mucosal damage (cytokines + histology + mucosal thickness)	pH-dependent dissolution of Eudragit S100 prevented drug release in acidic stomach conditions and enabled sustained release at colonic pH (~7.2), resulting in targeted local tacrolimus delivery to inflamed colon tissue with suppression of TNF-α, IL-1β, IL-6 and restoration of mucosal structure. Significant decrease in TNF-α, IL-1β and IL-6 levels; improved histological architecture; reduced mucos…
Lin et al., 2025 [7]	Inflammatory bowel disease (DSS-induced colitis)	Pectinase-responsive calcium-pectinate coated chitosan/hyaluronic acid nanoparticles encapsulating 5-ASA-Zn nanozyme	Enzyme	Enzyme	Balb/c mice; 3% DSS-induced colitis; oral administration	Disease activity index (DAI), colon length, histopathology and inflammatory cytokines	A-Z@cHP significantly reduced DAI, restored colon length, decreased TNF-α/IL-6/IL-1β levels, reduced MPO and MDA, improved ZO-1/Occludin expression and modulated gut microbiota
Yi et al., 2022 [8]	Osteoarthritis (MIA-induced rat model)	Collagen-oxidized hyaluronic acid (Col-OHA) injectable hydrogel (Schiff base crosslinked; DSP-loaded)	Enzyme	Enzyme	Male rats with monosodium iodoacetate (MIA)-induced osteoarthritis; intra-articular injection; histological and biochemical evaluation	Main therapeutic endpoint: sustained intra-articular anti-inflammatory effect and cartilage protection	Significant reduction in synovial and Mankin scores; preservation of cartilage structure and proteoglycan content; MMP-triggered on-demand DSP release; no liver/kidney toxicity
Xie et al., 2024 [9]	Valvular heart disease (in situ tissue-engineered heart valve regeneration model)	MMP-responsive oxidized sodium alginate-amino gelatin hydrogel encapsulating galactose-modified PEG-HSA nanoparticles (miR-93@HSA NPs)	Enzyme	Enzyme	Rat abdominal aorta heterotopic implantation model (7, 14, 28 days) + subcutaneous implantation model	Main therapeutic endpoint: immune modulation-mediated endothelialization and constructive remodeling of valve scaffold	Enhanced M2 macrophage polarization (↑Arg-1, CD206), reduced early inflammatory response, MMP-triggered nanoparticle release, accelerated and more complete re-endothelialization (CD31+ layer at 28 days), maintained graft patency without excessive thrombosis
Shen et al., 2021 [10]	Atherosclerosis (ApoE-/- mouse model)	Shear stress- and ROS-responsive biomimetic micelles (PEG-PPS based polymeric micelles coated with macrophage membrane)	Dual (ROS + shear stress)	Dual / multi	ApoE-/- mice fed high-fat diet; intravenous administration; plaque targeting and therapeutic evaluation	Atherosclerotic plaque reduction and oxidative stress suppression (lesion area, ROS level, macrophage phenotype)	Significant reduction of plaque area in aortic root and en face aorta, decreased ROS levels, enhanced M2 macrophage polarization, improved endothelial function; micelles disassembled under shear stress and consumed ROS in situ
Shen et al., 2023 [11]	Atherosclerosis (ApoE-/- mouse model)	Shear stress- and ROS-responsive RBC-hitchhiking polymeric nanoparticles (PEG-PPS based ROS-sensitive core attached to red blood cells)	Dual (ROS + shear stress)	Dual / multi	ApoE-/- mice fed high-fat diet; intravenous injection; evaluation of plaque targeting and anti-atherosclerotic efficacy	Plaque area reduction and oxidative stress suppression with enhanced vascular targeting	Significant reduction in aortic plaque area, decreased ROS levels within lesions, enhanced accumulation under disturbed flow, promoted M2 macrophage polarization, and improved endothelial integrity compared to non-hitchhiking nanoparticles
Zeeshan M et al., 2023 [12]	Ulcerative colitis (DSS-induced colitis)	Dual pH- and microbiota-responsive galactosylated polymeric nanocargoes (galactosylated polysaccharide-based system)	pH + enzyme	Dual / multi	BALB/c mice; 3% DSS-induced colitis; oral administration	Disease activity index (DAI), body weight, survival, colon length, histopathology, inflammatory cytokines, oxidative stress markers, biodistribution	Gastric pH-dependent protection followed by colonic microbiota enzyme-mediated degradation enabled site-specific drug release and macrophage-targeted anti-inflammatory action, resulting in marked attenuation of colitis severity and mucosal healing.
Cheng et al., 2021 [13]	Breast cancer (MDA-MB-231 xenograft)	Cancer cell membrane-coated Cu-doped cerium oxide (Cu-CeO2) nanozyme loaded with DOX (biomimetic core-shell nanoplatform)	Dual (pH + ROS)	ROS	Female nude mice bearing MDA-MB-231 subcutaneous xenografts; intravenous administration	Tumor growth inhibition (tumor volume reduction)	≈98.5% tumor suppression; increased intratumoral ROS (DHE), reduced Ki67, increased apoptosis (TUNEL), reduced systemic toxicity vs free DOX
Zheng et al., 2024 [14]	Colorectal cancer (Apcmin/+ and MC-38 models)	Fe3+-punicalagin metal-phenolic network nanohybrid co-loaded with cGAMP (STING agonist) and IPI-549 (PI3Kγ inhibitor), RGD-modified (Fe-PU/CD-IPI@cBSA)	Dual (ROS + ion)	ROS	Apcmin/+ spontaneous CRC mice (i.p., 4 weeks) and MC-38 tumor-bearing C57BL/6 mice (i.p., 2 weeks)	Tumor burden and volume reduction via ferroptosis induction and immune activation	Significant reduction in tumor number and volume; decreased GPX4 and NRF-2; activated cGAS-STING pathway; increased CD8+ T-cell infiltration; no significant systemic toxicity
Poonia et al., 2020 [15]	Breast cancer (folate receptor-overexpressing MCF-7 cells)	Folic acid-conjugated bovine serum albumin-coated lipoprotein-mimetic nanoparticles loaded with resveratrol (RSV-FA-LNPs; phosphatidylcholine/cholesterol-based)	ROS	ROS	Healthy Wistar rats (intravenous administration; pharmacokinetic evaluation)	Enhanced anticancer cytotoxicity and improved systemic bioavailability	Lower IC50 in MCF-7 cells (9.6 µg/mL vs 27.3 µg/mL free RSV); prolonged circulation (>48 h vs ~6 h); ~10-fold higher AUC0-∞; reduced clearance
Li et al., 2025 [17]	Rheumatoid arthritis / inflammatory joint model	Supramolecular injectable hydrogel (HA-CYA based, MTX + Mg2+ loaded)	pH	pH	Collagen-induced arthritis (CIA) rat model	In vivo reduction of inflammation and bone destruction	Pathological acidic pH in RA joints induces keto–enol tautomerization of CYA moieties → hydrogel network destabilization → on-demand release of MTX and Mg2+ → M2 macrophage polarization, inhibition of osteoclastogenesis, promotion of osteogenesis and sustained anti-inflammatory effect
Zhao et al., 2024 [18]	Inflammatory bowel disease (colitis)	Rough mesoporous silica core + CAP (cellulose acetate phthalate) pH-responsive polymer shell nanoparticles (MSZ@PRHS)	pH	pH	DSS-induced colitis mouse model (oral gavage)	Reduced DAI score, restored colon length and body weight, decreased IL-1β/IL-6 and MPO, improved histology	CAP enteric polymer shell remains intact in acidic stomach/small intestine but dissolves at colonic pH > 6–7, exposing rough silica core for high local retention and rapid mesalazine release → colon-specific anti-inflammatory action with reduced systemic exposure
He et al., 2022 [23]	Atherosclerosis	HA-Fc/NP3ST ROS-responsive size-reducible nanoassemblies (β-CD-anchored rHDL core crosslinked with hyaluronic acid-ferrocene)	ROS	ROS	ApoE-deficient mice fed high-cholesterol diet (atherosclerotic mouse model; tail vein injection)	Plaque burden and inflammation (plaque size, lipid deposition, macrophage content, inflammatory factors)	Reduced plaque size (-53%), lipid deposition (-63%), macrophage content (-62%), and local inflammatory factors (-64%); enhanced macrophage-targeted cholesterol efflux
Da et al., 2022 [24]	Tumor (4T1 breast cancer)	PEGylated Prussian Blue nanozyme functionalized dual-responsive drug delivery system (DOX-loaded)	dual (pH + ROS)	Dual / multi	BALB/c mice bearing orthotopic 4T1 tumors (intravenous injection)	Tumor growth inhibition (tumor volume, tumor weight)	Significant tumor growth suppression with enhanced ROS-responsive drug release and synergistic chemo-nanozyme therapy compared to free DOX
Phan et al., 2022 [26]	Cartilage defect model (subcutaneous in vivo gel formation)	Silk fibroin (4.0 wt%) / hyaluronic acid (0.5 wt%) chemically cross-linked hydrogel with GTA (0.5 wt%) loaded with methylprednisolone	pH	pH	BALB/c mice (subcutaneous injection; in situ gelation model)	In situ gel formation, swelling ratio, cumulative MP release, biodegradation (%)	GTA-crosslinked SF/HA matrix formed stable β-sheet-reinforced porous hydrogel (~100 µm pores) with higher swelling (44.7% vs 21.0% SF), prolonged MP release (10 days vs 7 days SF), and controlled in vivo biodegradation (28% mass loss at 1 week), demonstrating matrix-dependent release modulation and structural stability
Zhang et al., 2025 [27]	Colorectal cancer (AOM/DSS-induced CRC)	mPEG-S-MSL (PSM) ROS-responsive prodrug micelles loaded with CUR, encapsulated into β-mannanase-degradable KGM microspheres	dual (ROS+enzyme)	Dual / multi	AOM/DSS-induced CRC C57BL/6 mouse model (oral administration)	Tumor number and size, inflammatory cytokines (TNF-α, IL-1β, IL-6), MPO, gut microbiota composition	ROS-cleavable thioether-linked mPEG-S-MSL micelles (CAC 2.81 × 10⁻³ mg/mL; size ~144 nm; EE 91.49%) enabled high ROS-triggered release (CUR 89.32%, MSL 86.25% at 10 mM H₂O₂), while KGM microsphere encapsulation (size ~1.03 µm; β-mannanase-sensitive) protected micelles in upper GI tract and enabled colon-specific enzymatic degradation, achieving matrix-dependent dual ROS/enzyme-controlled release
Su et al., 2025 [28]	Hepatocellular carcinoma (H22 mouse model; N1S1 rat orthotopic model)	Cationic quaternary ammonium salt-based PAH-ECH crosslinked hydrogel microspheres (PMS) loaded with CA4P	pH	pH	H22 subcutaneous mouse model; N1S1 orthotopic rat model with TACE via microcatheter	Tumor volume, necrosis rate, CD31 and VEGF expression, embolization completeness (DSA)	PAH-ECH crosslinked cationic PMS (density 1.35 g/mL; swelling 1.5×; stable spherical morphology) achieved rapid electrostatic CA4P loading (≈97.5% at 24 h) and sustained release (≈67.9% at 7 days), maintained catheter passability (2.7Fr/4.0Fr), enabled complete arterial embolization without fragmentation, and provided matrix-dependent sustained intra-arterial drug retention suitable for TACE
Deng et al., 2025 [33]	Atherosclerosis (ApoE-/- high-fat diet model)	CS/PArg@Cur-HSA size-adjustable nanoparticle (Cur-HSA core ~10 nm; PArg-modified; CS-coated outer layer ~233 nm)	ROS	ROS	ApoE-/- mice fed high-fat diet (intravenous injection, 2 mg/kg Cur, twice weekly, 4 weeks)	Plaque area, lipid deposition (ORO), macrophage infiltration (CD68), MMP-9, α-SMA, serum TNF-α/IL-1β/IL-10, TC/LDL/TG	CS-coated size-adjustable matrix (DLS 233.4 ± 13 nm; −18.7 mV; EE 80.71%) remained stable in 10% FBS (24 h, 5 days), exhibited sustained release (22.26% at 48 h, pH 7.4; accelerated at pH 5.5), enhanced plaque accumulation (1.5-1.7× vs PArg@Cur-HSA), enabled lipid-core penetration via small Cur-HSA subunits (~10 nm TEM), reduced CD68 and MMP-9 while increasing α-SMA and collagen, demonstrating ma…
Teora et al., 2023 [36]	Gastrointestinal tumor model (oral chemotherapy delivery)	Anisotropic hydrogel microparticles (biodegradable polymer-based)	pH	pH	Murine oral administration model (in vivo gastrointestinal delivery)	Tumor growth inhibition and therapeutic efficacy after oral delivery	pH-responsive hydrogel microparticles remain stable in gastric acid but swell and release 5-FU in the neutral intestinal environment, enabling localized drug delivery and reduced systemic exposure.
Qian et al., 2024 [37]	Spinal cord injury (contusion SCI model)	Microenvironment self-adaptive ROS-responsive polymeric nanomedicine (PEG-b-PPS based nanoparticle system)	ROS	ROS	Rat spinal cord contusion model (intravenous administration)	Locomotor recovery (BBB score), neuronal survival (NeuN), axonal regeneration (NF200), inflammatory markers (TNF-α, IL-1β)	ROS-oxidation-sensitive PPS core underwent hydrophobic-hydrophilic transition in high-ROS milieu, enabling structure-triggered drug release and nanoparticle disassembly at lesion site; PEG corona preserved systemic stability while oxidative microenvironment induced matrix remodeling, improving lesion-specific accumulation and sustained local release
Yang et al., 2024 [38]	Tumor (B16F10 melanoma model)	Crosslinked polymeric nanoparticles with tunable elasticity (soft vs stiff; PEG-based nanogel matrix)	ROS	ROS	B16F10 tumor-bearing C57BL/6 mice (intravenous injection)	Tumor accumulation, dendritic cell activation, CD8+ T-cell infiltration, tumor growth inhibition	Elasticity-tunable crosslinked PEG-based nanogel matrix (soft ~45 kPa vs stiff ~350 kPa) maintained structural integrity in circulation while deformable soft matrix enhanced tumor penetration and immune-cell interaction within ROS-rich TME, demonstrating matrix-mechanical property-driven microenvironment adaptation and improved intratumoral distribution
Zhang et al., 2024 [39]	Ischemic stroke (photothrombotic cerebral ischemia)	Injectable thiol-ene crosslinked polysaccharide hydrogel (CMC-AGE + OD-SH) co-loading DSPE-se-se-PEG@AC nanoparticles and NGF	ROS	ROS	Rat photothrombotic (PT) stroke model with in situ injection into stroke cavity	Neurological recovery (mNSS, rotarod, MWM), microglia modulation, angiogenesis, neuronal apoptosis reduction	Thiolene crosslinked CMC-AGE/OD-SH hydrogel (0.2-0.5 kPa modulus) enabled in situ brain cavity injection, ROS-responsive diselenide nanoparticle-mediated accelerated AC release in 1 mM H2O2 (75.9% at 48 h) and sustained NGF release (~55% at day 7), matrix-NGF hydrogen bonding stabilized cargo, resulting in microenvironment-adaptive co-delivery and prolonged local retention
Gui et al., 2021 [40]	Severe hindlimb ischemia (femoral artery ligation/excision model)	H2O2-responsive three-arm star block copolymer nanoparticle (3S-PLGA-po-PEG) complexed with CYP2J2 plasmid DNA	ROS	ROS	ICR mouse hindlimb ischemia model (intramuscular injection into gastrocnemius)	Blood perfusion recovery (LDPI ratio), CD31+ capillary density, VEGF/HIF-1α expression, H2O2 level, IL-1β/IL-6 levels	Peroxalate ester-linked 3S-PLGA-po-PEG matrix (size ~210 nm; -13.9 mV) exhibited H2O2-triggered structural disruption (burst release 39.3% at 24 h in 40 μM H2O2 vs 26.3% in PBS; 92.3% cumulative at 9 days), intracellular ROS scavenging, and in vivo H2O2 reduction, enabling ROS-adaptive sustained pDNA release and prolonged intramuscular retention, resulting in matrix-driven redox microenvironment …
Chen et al., 2025 [41]	Tumor (subcutaneous xenograft model)	MMP-2-responsive peptide-linked amphiphilic polymer self-assembly nanoparticles (PEG-peptide-drug conjugate system)	enzyme	enzyme	Nude mice bearing subcutaneous tumors (intravenous administration)	Tumor volume, intratumoral drug accumulation, MMP-2 expression-dependent release	Peptide-crosslinked amphiphilic polymer matrix remained stable in circulation but underwent MMP-2-specific cleavage in tumor microenvironment, triggering nanoparticle structural disassembly and accelerated drug release; enzyme-responsive linker governed size transition and controlled release kinetics, demonstrating matrix-MMP interaction-driven site-specific activation
Sun et al., 2021 [42]	Inflammation (carrageenan-induced paw edema model)	pH-sensitive amphiphilic block copolymer self-assembled nanoparticles (poly(ethylene glycol)-b-poly(histidine)-based system) loaded with Cu/Zn superoxide dismutase (SOD1)	pH	pH	Rat carrageenan-induced paw inflammation model (intravenous administration)	Paw edema volume, oxidative stress markers, SOD activity retention in inflamed tissue	The poly(histidine)-containing amphiphilic matrix formed stable nanoparticles (~100-150 nm) at physiological pH but underwent protonation-driven destabilization under mildly acidic inflammatory pH, promoting SOD release while preserving enzymatic activity; PEG corona maintained systemic stability, demonstrating pH-triggered matrix disassembly and inflammation-site-adaptive enzyme delivery
Jia et al., 2025 [43]	Brain delivery (intranasal-to-brain transport model)	Dopamine-conjugated PEG-PLA polymeric nanoparticles with varying catechol substitution degree	ion	Other / biological / targeting	Intranasal administration in mice (brain distribution study)	Brain AUC, nasal mucosal retention, systemic exposure	Variation in catechol grafting density on the PEG-PLA backbone altered surface chemistry without changing nanoparticle core size (~120 nm), increasing multivalent mucin binding and mucosal retention proportionally to catechol content; polymer composition (PEG/PLA ratio and catechol substitution level) directly governed adhesive strength and residence time, demonstrating matrix-composition-depende…
Guo et al., 2025 [44]	Ischemic stroke	Gelatin-oxidized dextran double-crosslinked hydrogel matrix (Schiff base + boronate ester crosslinks) with PF127B@ISO-1 nanoparticles	dual (pH + ion)	Dual / multi	Photothrombotic mouse model (Sprague Dawley mice)	Neurological functional recovery (mNSS, rotarod, open field)	Acid/ROS-responsive double-crosslinked polymer matrix enabled accelerated ISO-1 and NO release under pH 6.5 + H2O2, enhanced ROS scavenging via boronate ester cleavage, improved matrix-brain modulus matching (1-2 kPa), and superior functional recovery versus single-network controls
Li et al., 2022 [45]	Lupus nephritis	Polydopamine nanoparticle matrix (PDA core) decorated with Pt and Fe3O4 (PDA@Pt-Fe3O4) and loaded with Nec-1	pH	pH	Pristane-induced lupus nephritis mouse model (female C57BL/6)	Renal inflammation attenuation and functional recovery (proteinuria, perfusion, NET reduction)	PDA polymer matrix enabled ROS scavenging via phenolic groups, Pt-integrated matrix catalyzed H2O2 to O2 improving hypoxia, and pH-responsive matrix facilitated enhanced Nec-1 release at pH 6.5 (40.2%/24 h), resulting in reduced NET formation and improved renal perfusion and proteinuria
Fu et al., 2024 [46]	MRSA pneumonia	Dual-responsive lipid nanoparticle matrix (CL + AL + PBAL; 50% CL / 25% AL / 25% PBAL; LITTN)	dual (pH+ROS)	Dual / multi	Intratracheal MRSA infection model in C57BL/6 mice	Reduction of lung bacterial burden (CFU), lung inflammation (TNF-α, IL-1β, IL-6), and survival improvement	Dual-responsive lipid matrix enabled acid-triggered amide cleavage (AL) and ROS-triggered phenylboronic acid transformation (PBAL) causing surface charge increase (+5 mV to >+24 mV) and accelerated Rif release (>60%/4 h at pH 5.5 + H2O2), resulting in 97.8% MRSA inhibition in vivo and 17-fold higher efficacy than free Rif
Wang et al., 2025 [47]	Lung infection (MRSA pneumonia)	Lipid nanoparticle (CL + AL + PBAL; thin-film hydrated micellar matrix)	ROS	ROS	C57BL/6 mouse acute pneumonia model (intratracheal MRSA + i.v. treatment)	Dual-responsive rifampicin release; lung accumulation; CFU reduction; cytokine suppression	Matrix composed of permanently cationic lipids (CL), maleic anhydride-derived acid-responsive lipids (AL), and phenylboronic acid ROS-responsive lipids (PBAL); 50% CL formulation optimized lung tropism via protein corona (vitronectin enrichment) and showed pH/ROS-triggered charge increase (+5 → +24 mV) enabling microenvironment-specific release and enhanced antibacterial efficacy
Hales et al., 2022 [48]	Ulcerative colitis (acetic acid-induced colitis)	Polymeric microparticles composed of polycaprolactone and Eudragit® FS 100 (50:50 w/w) encapsulating curcumin	pH	pH	Male Wistar rats, acetic acid intrarectal induction model (preventive oral administration for 7 days)	Oxidative stress biomarkers (CAT, TAC, NOx, TOS, MDA, OSI) and histopathological colon damage score	Polycaprolactone/Eudragit® FS 100 (50:50) matrix limited acidic release (~14.5% at 2 h), enabling colon-targeted delivery; polymer blend composition governed release profile and improved antioxidant protection (↑CAT, ↑TAC, ↓NOx, ↓TOS, ↓OSI) and reduced mucosal damage compared with free curcumin, indicating matrix-controlled pH-dependent colonic release
Zeng et al., 2025 [49]	Chronic endocrine disorder (hypothyroidism) and type 2 diabetes (long-term subcutaneous therapy models)	β-cyclodextrin/Pluronic F-127 supramolecular inclusion complex hydrogel (shear-thinning matrix loaded in stainless-steel DIP reservoir)	dual (ROS+pH)	Dual / multi	Subcutaneous implantation in Sprague-Dawley rats with on-demand actuation via SUSTAIN device	Pharmacokinetics (FT4, semaglutide blood levels), sustained release duration, AUC	β-CD/F127 supramolecular matrix based on inclusion complexation between β-cyclodextrin cavities and F127 PPO blocks; polymer mass ratio determined network density, gelation threshold (T23 < 750 ms), particle size reduction and shear-thinning viscosity; matrix architecture enabled environment-adaptive responsiveness (reported as combined pH/ROS in master dataset) and rapid re-gelation after shear …
Cheng et al., 2022 [50]	Tumor (4T1 breast cancer and B16F10 melanoma models)	Pathogen-mimicking liposomes (PLipo) incorporating R848 into phospholipid bilayer matrix	pathology targeted (ligand)	Other / biological / targeting	BALB/c (4T1) and C57BL/6 (B16F10) tumor-bearing mice; intravenous administration	Tumor accumulation (IVIS fluorescence), tumor growth inhibition, CD8+ T cell infiltration, cytokine levels (IFN-γ, TNF-α)	Incorporation of R848 into the liposomal phospholipid bilayer altered matrix surface immunogenicity and promoted inflammatory microenvironment activation; lipid composition-dependent membrane structure enhanced tumor homing via immune-cell-mediated recruitment, while maintaining nanoscale vesicle integrity (~100 nm), demonstrating matrix-composition-driven ROS/inflammation-amplified tumor targeti…
Wang et al., 2022 [51]	Acute myocardial infarction (LAD ligation MI rat model)	Colchicine-loaded amorphous calcium carbonate nanoparticles with polydopamine coating and mPEG-NH surface modification (ColCaNPs)	pH	pH	Male Wistar rats; LAD ligation MI model; intravenous administration	Myocardial infarct size and fibrosis; serum inflammatory markers (IL-1β, TNF-α, CRP); macrophage polarization in myocardium (CD11c/CD206)	ACC core + PDA shell provided a pH-responsive carrier concept (selective release at lower pH inflammation sites) while PEGylation (mPEG-NH grafting onto PDA) stabilized the nanoparticle matrix; matrix composition (ACC/PDA/PEG) was the key determinant of carrier functionality and inflammation-site delivery behavior
Wang et al., 2022 [52]	Myocardial ischemia-reperfusion injury (I/R model)	ZIF-8 metal-organic framework nanoparticles coated with macrophage-derived microvesicle membrane (MV/ZIF-8)	pH	pH	C57BL/6 mouse I/R model; intravenous administration	Myocardial infarct size, cardiac function (EF, FS), inflammatory cytokines (IL-1β, TNF-α), macrophage infiltration	ZIF-8 framework (Zn²⁺-2-methylimidazole coordination network) exhibited acid-sensitive degradation enabling pH-triggered cargo release in inflammatory microenvironment; macrophage-derived microvesicle membrane coating preserved membrane proteins and enhanced inflammatory-site homing; matrix architecture (MOF core + biomimetic membrane shell) governed structural stability in circulation and acidic…
Yang et al., 2022 [53]	Periodontal bone defect model (rat critical-sized alveolar defect)	3D-printed PCL scaffold functionalized with TGF-β via gelatin-based intermediate coating (ion-interactive surface layer)	Other / biological / targeting	Other / biological / targeting	Rat alveolar bone defect model; scaffold implantation into defect site	Bone volume fraction (BV/TV), new bone formation (micro-CT), collagen deposition (Masson), macrophage phenotype (CD68/CD206)	PCL scaffold provided structural framework (controlled pore architecture), while gelatin-based coating enabled ionic interactions between scaffold surface and TGF-β; matrix composition (PCL backbone + gelatin functional layer) governed growth factor retention and gradual release through ion-mediated binding within local microenvironment, demonstrating composition-dependent scaffold bioactivity
Hu et al., 2023 [54]	Tuberculous granuloma (rabbit cavitary tuberculosis model)	PLGA nanoparticles co-encapsulating levofloxacin and catalase (LEV@CAT-NPs)	ROS	ROS	Rabbit cavitary tuberculosis model; intratracheal administration	SOD activity, H2O2 level, HIF-1α and VEGF expression, bacterial burden (CFU)	PLGA matrix encapsulated catalase enabled H2O2-dependent oxygen generation within hypoxic granuloma; polymer composition governed sustained payload retention while catalase-mediated ROS conversion reduced intralesional H2O2 (Fig. 3E) and downregulated HIF-1α/VEGF, demonstrating matrix-supported redox microenvironment modulation rather than ion-triggered release
Liu et al., 2024 [55]	Postoperative melanoma recurrence (B16F10 resection model)	PLGA core nanoparticles loaded with celecoxib, coated with TNF-α-activated endothelial cell membrane (CP@CM; core-shell biomimetic matrix)	other biological/ligand (adhesion molecule-mediated leukocyte hitchhiking)	Other / biological / targeting	C57BL/6 mouse B16F10-luc tumor resection model; intravenous administration	Postoperative tumor recurrence (bioluminescence, tumor volume, immune cell infiltration)	PLGA matrix provided sustained CXB release while activated endothelial membrane coating (ICAM-1/VCAM-1/E-selectin/P-selectin preserved) enabled leukocyte adhesion and postoperative tumor homing; core-shell architecture enhanced tumor accumulation and immunomodulatory efficacy compared to naked PLGA nanoparticles
Yuan et al., 2024 [56]	Full-thickness cartilage defect (rat femoral trochlea model)	Calcium alginate hydrogel incorporating melatonin-loaded electrospun gelatin nanofibers (MELGNFCALALG) ± MenSCs	scaffold-DDS	Other / biological / targeting	Male Wistar rat full-thickness cartilage defect model; intra-defect injection (10 µL)	Histological grading score; collagen deposition (Masson’s trichrome); tissue organization (H&E)	Calcium alginate matrix formed a crosslinked hydrogel network (CaCl₂-induced gelation) embedding gelatin nanofibers; polymer composition (alginate backbone + gelatin fiber reinforcement) determined swelling and degradation behavior in physiological medium, while melatonin release exhibited initial burst followed by sustained phase governed by hydrogel matrix structure
Tan et al., 2024 [57]	Postoperative inflammatory pain (sciatic nerve block + CFA-induced chronic inflammation model)	Low-molecular-weight sodium deoxycholate hydrogel with ropivacaine (DC-ROP gel) + 1% sodium carboxymethyl cellulose (CMC)	dual (pH+ion)	Dual / multi	Female C57BL/6 mouse sciatic nerve block model; CFA-induced inflammatory pain model; perineural injection (0.2 mL)	Mechanical withdrawal threshold (Von Frey); thermal latency (hot plate, MPE%); duration of sensory block (>50% MPE)	NaDC-based supramolecular matrix formed via pH-dependent HDC/NaDC hydrogen-bonded network and internal hydrophobic ion pairing with ropivacaine; incorporation of CMC reinforced crosslinking density and improved mechanical modulus, reduced burst release, and enabled sustained drug release through matrix degradation plus noncovalent dissociation, achieving >1 week in vivo analgesia
Qin et al., 2023 [58]	Vascular endothelial injury (carotid artery guide-wire injury; low oscillatory shear stress-associated lesion)	ROS-sensitive PEG2K-based polymeric prodrug nanoparticles (LVT-PEG2K-P) with P4.2 peptide functionalization, spontaneously right-side-out RBC membrane-camouflaged (RBC-LVTNPs)	ROS	ROS	C57BL/6 mouse carotid artery guide-wire injury model; intravenous administration; LSS microenvironment	Re-endothelialization (CD31), neointimal EC count, α-SMA (SMC proliferation), vascular permeability (Evans blue), inflammatory gene expression (VCAM-1, TNF-α, MMP-9)	Oxalyl chloride-linked PEG2K prodrug matrix formed self-assembled micellar nanoparticles (CMC 1.8×10⁻⁵ g/mL) that remained structurally stable under physiological conditions but underwent ROS-triggered bond cleavage (OC linker) and micellar destabilization in H₂O₂-rich environment; RBC membrane coating with correct right-side-out orientation preserved CD47 and reduced macrophage uptake, while pol…
Wei et al., 2025 [59]	Heart valve degeneration (rat subcutaneous implantation model; inflammatory and calcification evaluation)	Zwitterionic glycocalyx-mimetic hydrogel (SBMA + HA-MA-PBA) covalently grafted onto glutaraldehyde-crosslinked pericardium (MA-GAPP), with dynamic phenylborate-hesperidin loading (Hes@HS-PP)	ROS	ROS	Sprague-Dawley rat subcutaneous implantation model (7, 14, 30, 90 days)	Inflammation (CD68, CD86, CD206, TNF-α, IL-10); calcification (Alizarin Red, von Kossa, ICP-OES Ca²⁺ quantification); thrombosis resistance	Dynamic phenylborate ester bonds within HA-MA-PBA hydrogel enabled ROS-, acidic-, and glucose-responsive cleavage and on-demand hesperidin release, while SBMA-based zwitterionic network formed a dense hydration layer shielding the collagen matrix; hydrogel thickness (~15-18 μm) and covalent anchoring via photo-polymerization governed antifouling, antithrombotic stability, enzymatic resistance, an…
Shen et al., 2021 [60]	Atherosclerosis (ApoE-/- high-fat diet model; FeCl3-induced carotid thrombosis rabbit model)	Disulfide cross-linked PAMAM dendrimer-simvastatin acid nanoparticles (SA PAM) with RBC membrane adsorption (SA PAM@RBCs)	ROS	ROS	ApoE-/- mice (24-week high-fat diet; intravenous treatment); FeCl3-induced carotid thrombosis rabbit model; tail vein injection	Lipid deposition (Oil Red O), thrombus area (H&E), blood flow recovery (Doppler), intracellular ROS level (DCFH-DA)	4.0G PAMAM dendrimer core modified with thiol groups (PAM-SH) formed disulfide cross-linked nanostructures via DMSO-induced self-assembly with simvastatin acid; disulfide (-S-S-) bonds enabled ROS-responsive structural destabilization and drug release, while pH 5.0 conditions accelerated cumulative release compared to pH 7.4; RBC membrane adsorption improved circulation stability and shear stress…
Jori et al., 2025 [61]	Ulcerative colitis (DSS-induced)	Chitosan-BSA Maillard conjugate nanoparticles coated with pectin (P@CMPs; chrysin-loaded; mucoadhesive polysaccharide-protein matrix)	pH	pH	Swiss albino mouse DSS colitis model; oral gavage	Mucin integrity (MUC2), goblet cell preservation, colon length, DAI, cytokines (IL-1β, COX-2, NF-κB, MIP-1α), MPO activity	Pectin-coated chitosan-BSA Maillard matrix (≈300 nm) remained intact in gastric pH 1.2, swelled and gradually disintegrated at pH 6.8 enabling sustained chrysin release (up to 84 h); pectin layer enhanced gastroprotection and colon-targeted mucoadhesion, while Maillard crosslinked chitosan-BSA core governed structural stability, prolonged GI retention, mucin (MUC2) restoration and suppression of …
Wang et al., 2024 [62]	Ischemic stroke (MCAO/R rat model)	chitosan-thioketal-carboxymethyl-β-cyclodextrin 3D crosslinked nanoparticle network with PHSRN peptide modification	ROS	ROS	Sprague-Dawley rat MCAO/R model; intravenous administration	Infarct volume (TTC), neurological score, ROS level (DHE), IL-6/IL-1β/TNF-α, astrocyte activation (GFAP)	Thiol-ketal crosslinked carboxylated chitosan combined with carboxymethyl-β-cyclodextrin formed a ROS-cleavable 3D nanoparticle matrix (~203 nm) with high DSS loading (LC 28.17%, EE 93.35%); matrix integrity maintained in PBS/plasma but disintegrated under H₂O₂, enabling ROS-triggered structural collapse and controlled drug release, where thioketal incorporation (vs. non-ROS CMCD) significantly e…
Wang et al., 2020 [63]	Ulcerative colitis (DSS-induced)	PLGA / Eudragit® S100 / montmorillonite colon-specific nanoparticles (EMO/PSM NPs)	pH	pH	Balb/c mouse DSS colitis model; oral administration	DAI score, colon length, MPO/NO/GSH, histology	PLGA core provided structural integrity and controlled diffusion matrix, Eudragit® S100 formed pH-dependent protective shell preventing gastric release and enabling colonic dissolution, while montmorillonite contributed intercalation-based stabilization; polymer composition (PLGA:S100 ratio) governed pH-triggered release profile and sustained EMO delivery in intestinal microenvironment
Hu et al., 2025 [64]	Acute liver injury (LPS/D-GalN-induced)	Thioketal-crosslinked human serum albumin nanoparticles cloaked with RAW264.7 macrophage membrane (CM@HSA-TK/CUR)	ROS	ROS	KM mouse LPS (10 μg/kg) + D-GalN (700 mg/kg) ALI model; intravenous administration	Serum ALT, AST, TNF-α, IL-6, IL-1β; liver H&E; IHC staining	Thioketal-crosslinked HSA polymer network formed stable nanoparticles (~165 nm, −23 mV) with high encapsulation efficiency (91.5%); ROS-cleavable TK bonds induced structural disintegration and accelerated CUR release under 0.1-1 mM H2O2; macrophage membrane preserved surface proteins and enhanced inflammatory-site accumulation; albumin matrix composition governed circulation stability, ROS-trigge…
Hsu et al., 2024 [65]	Orthotopic glioma (acidic tumor microenvironment)	Carboplatin-loaded PLGA-PEG-PLGA thermosensitive hydrogel incorporating CaCO₃ microparticles	dual (pH+DDS)	Dual / multi	Nude mouse orthotopic glioma model; intracranial local injection	Tumor growth inhibition (bioluminescence), H&E histology, TUNEL apoptosis, survival	PLGA-PEG-PLGA triblock copolymer formed temperature-induced in situ gel depot at 37 °C enabling sustained diffusion-controlled carboplatin release; embedded CaCO₃ microparticles reacted under acidic glioma microenvironment generating CO₂ and locally buffering pH, creating secondary pore formation and accelerated drug release; polymer composition and CaCO₃ content governed gel strength, structural…
Chen et al., 2021 [66]	Oral squamous cell carcinoma (buccal tumor)	Chitosan nanoparticles (ionic gelation; cisplatin-loaded) combined with iontophoresis	pH	pH	BALB/c mouse orthotopic buccal cancer model; topical buccal administration with iontophoresis	Tumor volume; histological apoptosis; tissue penetration	Protonated chitosan backbone (polycationic polysaccharide) provided pH-dependent swelling and mucoadhesive matrix behavior; degree of protonation governed nanoparticle surface charge and epithelial interaction, while ionic gelation-stabilized matrix enabled sustained cisplatin release; iontophoresis enhanced trans-mucosal penetration without altering chitosan matrix structure
Qiu et al., 2021 [67]	Periodontitis (ligation-induced inflammatory bone loss model)	ROS-cleavable amphiphilic polymer nanoparticles (PEG-ss-PCL; thioketal linkage; NAC-loaded PssL-NAC)	ROS	ROS	Rat ligation-induced periodontitis model (maxillary second molar ligation; local injection)	Alveolar bone loss (CEJ-ABC distance by micro-CT), osteoclast activity (TRAP), histological regeneration	Thioketal-containing PEG-ss-PCL amphiphilic matrix self-assembled into nanoparticles (~80-120 nm); ROS-mediated cleavage of thioketal bonds induced polymer backbone degradation and NAC release; polymer composition governed ROS-triggered structural destabilization and redox-responsive release behavior supporting osteogenic regeneration
Mudigonda et al., 2022 [68]	Small-diameter vascular graft implantation (abdominal aorta interposition model)	Polymer-layered decellularized vascular matrix composite (electrospun PCL/PLGA multilayer coating on decellularized scaffold)	other	Other / biological / targeting	Rat abdominal aorta interposition model; 1-12 week implantation	Graft patency, endothelialization (CD31), smooth muscle regeneration (α-SMA), ECM remodeling	Polymer multilayer (electrospun PCL/PLGA) provided mechanical reinforcement and degradation-controlled interface on decellularized matrix; polymer composition and layer thickness governed scaffold elasticity, cellular infiltration, and progressive matrix remodeling; gradual polymer degradation enabled coordinated host cell homing and neotissue formation while preserving structural integrity durin…
Zhang et al., 2024 [69]	H22 hepatoma xenograft (solid tumor)	Dual-layer chitosan-TPP/alginate nano-hydrogel coating Cu(I)-PMOF nanocrystals (Drugs@CCUT-1@Gel)	dual (ROS+ pH)	Dual / multi	BALB/c mice H22 tumor xenograft; tail-vein injection; 650 nm laser irradiation	Tumor volume inhibition, tumor weight, H&E histology, TUNEL apoptosis	Dual-layer ionically crosslinked chitosan-TPP inner network and alginate outer membrane formed a hydrated polymer reservoir stabilizing CCUT-1; protonation of chitosan under acidic tumor pH weakened electrostatic interactions within the CS-alginate matrix, increasing network expansion and accelerating drug diffusion at pH 5.3 vs 7.2; polymer composition governed sustained release kinetics, struct…
Abbas et al., 2024 [70]	Ulcerative colitis (acetic acid-induced)	Eudragit L100 + Eudragit S100 microsponge polymer matrix incorporating β-cyclodextrin-curcumin complex	pH	pH	Wistar rat acetic acid-induced colitis model	Colon histopathological score (mucosal damage, goblet cell depletion, crypt architecture)	Eudragit L100/S100 porous microsponge polymer network provided gastric stability and colonic pH-triggered matrix dissolution; polymer ratio governed pore architecture, swelling behavior, and diffusion-controlled release enabling targeted colon delivery and improved mucosal structural recovery
Wang et al., 2020 [71]	HeLa cervical cancer xenograft (solid tumor)	PEG-b-PAsp-g-PBE anionic block copolymer micelles (phenylboronic ester-grafted poly(aspartic acid); DOX-loaded)	ROS	ROS	Balb/c nude mouse subcutaneous HeLa tumor model; intravenous administration	Tumor volume (mm³) and tumor growth inhibition (%)	Phenylboronic ester-grafted PAsp block formed ROS-cleavable micellar core; H2O2-induced oxidation triggered side-chain cleavage and micelle disassembly, while acidic pH (5.0) accelerated DOX release compared with pH 7.4; polymer composition governed redox- and pH-responsive structural destabilization enabling enhanced tumor growth inhibition
Maleki et al., 2023 [72]	Ulcerative colitis (acetic acid-induced)	Achillea wilhelmsii extract-loaded chitosan nanoparticles (ionic crosslinked chitosan polymer matrix)	pH	pH	Wistar rat acetic acid-induced colitis model	Colon histopathological score and macroscopic damage index	Ionically crosslinked chitosan polymer matrix enabled pH-dependent swelling and controlled release of Achillea extract in intestinal conditions; polymer composition governed nanoparticle stability and mucosal adhesion, resulting in reduced inflammatory infiltration and improved colonic tissue architecture compared with free extract
Jin et al., 2023 [73]	Ischemic stroke (MCAO model)	18β-glycyrrhetic acid–conjugated ROS-responsive polymeric nanoparticles (thioketal-linked amphiphilic polymer matrix)	ROS	ROS	Middle cerebral artery occlusion (MCAO) mouse model; intravenous administration	Neurological deficit score and infarct volume (TTC staining)	Thioketal-containing polymer backbone formed ROS-cleavable nanoparticle matrix; elevated ROS in ischemic brain tissue triggered thioketal bond cleavage and nanoparticle destabilization, enabling site-specific release and regulation of microglia polarization; polymer composition governed redox-responsive degradation and neuroprotective efficacy
Yipel et al., 2022 [74]	Ulcerative colitis (acetic acid-induced)	N-succinyl chitosan (NsCh) colon-targeted pH-sensitive polymer matrix loaded with Ellagic acid and AKBA	pH	pH	Wistar rat (intrarectal 3% acetic acid colitis model)	Colon histopathological score and inflammatory/oxidative biomarkers (TNF-α, IL-6, COX-2, NF-kB, MDA, CAT, GPx)	NsCh succinylated chitosan matrix exhibited low swelling and <5% release at gastric pH and >95% release at colonic pH; polymer C/N ratio shift and FT-IR/XRD/DSC/NMR confirmed successful derivatization and matrix loading; colon-specific swelling via COO− repulsion enabled controlled matrix expansion and targeted mucosal protection with reduced necrosis, cytokine expression and lipid peroxidation
Zhang Y et al., 2023 [75]	Ischemic stroke (oxidative stress–driven neuroinflammation)	ROS-responsive biodegradable polymeric nanoparticles (puerarin-loaded SPNPs) in thermosensitive hydrogel	ROS	ROS	Rat MCAO (middle cerebral artery occlusion) model; intranasal nose-to-brain delivery	Neurological deficit score, infarct volume, oxidative stress and inflammatory markers (TNF-α, IL-1β), mitochondrial function	ROS-triggered destabilization of polymeric nanocarrier enabling controlled puerarin release and mitochondrial targeting, resulting in oxidative stress scavenging and anti-inflammatory neuroprotection
Fan et al., 2024 [76]	Ulcerative colitis (DSS-induced colitis)	PLGA-PEG nanoparticle coated with chitosan and mannose (MC@Nar-NPs)	pH	pH	DSS-induced UC mouse model (oral administration)	DAI score, colon length, histology, pro-inflammatory cytokines (IL-6, IL-1β, TNF-α), ROS levels	pH-dependent stability enabled nanoparticles to resist gastric degradation and disperse in alkaline colon, where negative surface charge promoted retention in inflamed tissue and sustained local drug release, resulting in reduced inflammation, oxidative stress, and mucosal damage
Yang et al., 2025 [77]	Atherosclerosis (ApoE−/− mouse, high-fat diet)	ROS-responsive simvastatin nano-prodrug based on tertiary amine-oxide zwitterionic polymer with oxalate ester linkage	ROS	ROS	ApoE−/− mouse atherosclerosis model (intravenous administration)	Therapeutic efficacy in plaques: plaque area (Oil Red O), vascular ROS level (DCF fluorescence), plaque histology/stability markers (collagen/Masson, MMP-9, α-SMA), lipid profile	Oxalate ester bond within the tertiary amine-oxide zwitterionic polymer backbone underwent H2O2-triggered cleavage enabling lesion-site-specific simvastatin release; polymer redox-responsiveness governed nanoparticle destabilization, reduced plaque burden, decreased macrophage accumulation, and suppressed vascular inflammation
Zhen et al., 2025 [78]	Myocardial ischemia–reperfusion injury (MI/R)	ROS-responsive self-assembling peptide hydrogel (YFF-TK-FFY + Apelin-13; Apelin-13@Gel TK)	ROS	ROS	Mouse MI/R model (intramyocardial injection after LAD ligation–reperfusion)	Reduction of cardiomyocyte apoptosis and cardiac remodeling; improved cardiac function	ROS-cleavable thioketal linker causes gel disassembly → rapid Apelin-13 release in ROS-high core zone; sustained release in ROS-low border zone promoting angiogenesis and lymphatic remodeling
